# Supplementary material for: Experimental pancreatic cancer develops in soft pancreas: novel leads for an individualized diagnosis by ultrafast elasticity imaging
Source: Theranostics. 2019 Aug 14;9(22):6369–79. doi: 10.7150/thno.34066 (PMC6771236; doi:10.7150/thno.34066)
Supplement: Supplementary file 2 — Supplementary table 2. [file thnov09p6369s2.xlsx]

## Sheet: KPC n=10 all data 
Name	Genotype	Date	Age (weeks)	Detection Tumeur	Pancreas Mean intra	volume tumour (cm3)	Pancreas Mean total	Pancreas SD total
H0700	KPC	2018-07-27	21	N	11.2		13	4
H0700	KPC	2018-07-27	21	N	13.7		11	2.5
H0700	KPC	2018-07-27	21	N			17	13.5		H0700	total	nb	SEM	intra	nb	SEM	SD	nb	SEM
H0700	KPC	2018-07-27	21	N	12.2		12.1	3.5		18
H0700	KPC	2018-07-27	21	N	15.7		11	3.3		19
H0700	KPC	2018-07-27	21	N	14.2		11	2.7		20
H0700	KPC	2018-08-02	22	N	6.6		14.4	9.7		21	12.5167	6	1.65556	13.4	5	1.36	4.91667	6	2.86111
H0700	KPC	2018-08-02	22	N	9.5		11.7	4.7		22	12.48	5	1.424	8.04	5	1.848	6.84	5	1.928
H0700	KPC	2018-08-02	22	N	5.9		13.9	8.8		23
H0700	KPC	2018-08-02	22	N	7		9.7	5.5		24	15.1	3	1.13333	17.2333	3	1.48889	6.36667	3	2.02222
H0700	KPC	2018-08-02	22	N	11.2		12.7	5.5		25
H0700	KPC	2018-08-22	24	N	19.2		14.1	4.5		26
H0700	KPC	2018-08-22	24	N	17.5		16.8	9.4		27
H0700	KPC	2018-08-22	24	N	15		14.4	5.2		28	63.95	2		152.35	2		38.5	2
H0700	KPC	2018-09-12	28	O	166.1	0.29	59.4	37.5		29	64.9	3	5.8	117.067	3	3.04444	34.8667	3	2.97778
H0700	KPC	2018-09-12	28	O	138.6		68.5	39.5		30
H0700	KPC	2018-09-20	29	O	117.6	0.37	59.6	35		31
H0700	KPC	2018-09-20	29	O	121.1		73.6	39.2		32
H0700	KPC	2018-09-20	29	O	112.5		61.5	30.4		33
H0811	KPC	2018-08-13	18	N	8		12.2	11.7		34
H0811	KPC	2018-08-13	18	N	7.4		7.8	2.5		35
H0811	KPC	2018-08-13	18	N	8.4		9.4	4		36
H0811	KPC	2018-08-13	18	N	11		9.7	4.6
H0811	KPC	2018-08-29	20	N	8		9.8	3
H0811	KPC	2018-08-29	20	N			10.1	3.9
H0811	KPC	2018-08-29	20	N	6.1		9.8	4
H0811	KPC	2018-08-29	20	N	10.1		8.7	2.8
H0811	KPC	2018-08-29	20	N	7.2		11.4	7.2
H0811	KPC	2018-09-05	22	N	6.5		7.9	3.8
H0811	KPC	2018-09-05	22	N	7		7.1	2.6
H0811	KPC	2018-09-05	22	N	7.5		8.9	5.5
H0811	KPC	2018-09-20	23	N	9		9.6	4.2
H0811	KPC	2018-09-20	23	N	8.6		9.8	4.4
H0811	KPC	2018-09-20	23	N	9.2		9.3	3.4
H0811	KPC	2018-10-02	25	N	12.8		11	4.8
H0811	KPC	2018-10-02	25	N	9.7		10.4	3.5
H0811	KPC	2018-10-02	25	N	10.1		10.3	2.9		H0811	total	nb	SEM	intra	nb	SEM	SD	nb	SEM
										18	9.775	4	1.2125	8.7	4	1.15	5.7	4	3
H0811	KPC	2018-10-11	26	O	80.8	0.31				19
H0811	KPC	2018-10-11	26	O	47.5		28.8	15.3		20	9.96	5	0.632	7.85	4	1.2	4.18	5	1.3625
H0811	KPC	2018-10-11	26	O	100.8		43.4	23.1		21
H0811	KPC	2018-10-11	26	O	67.4		35.5	16.3		22	7.96667	3	0.622222	7	3	0.333333	3.96667	3	1.02222
H0811	KPC	2018-10-11	26	O	66		41.4	16.3		23	9.56667	3	0.177778	8.93333	3	0.222222	4	3	0.4
H0811	KPC	2018-10-16	27	O		0.42	27.8	17.4		24
H0811	KPC	2018-10-16	27	O	83.7		52.1	21.9		25	10.5667	3	0.05	10.8667	3	0.2	3.73333	3	0.3
H0811	KPC	2018-10-16	27	O	85.2		46.9	23.4		26	37.275	4	5	72.5	5	14.64	17.75	4	2.675
H0811	KPC	2018-10-24	28	O	125.1	0.74	57.4	36.4		27	42.2667	3	9.64444	84.45	2		20.9	3	2.33333
H0811	KPC	2018-10-24	28	O	89.9		49.3	38.1		28	63.525	4	10.175	110.8	4	10.45	31.625	4	5.625
H0811	KPC	2018-10-24	28	O	116.6		75.5	27.4		29
H0811	KPC	2018-10-24	28	O	111.6		71.9	24.6		30
H0830	KPC	2018-08-29	20	N	5.4		8.1	4.6		31
H0830	KPC	2018-08-29	20	N	5.2		8.7	6.2		32
H0830	KPC	2018-08-29	20	N	5		6.8	2.8		33
H0830	KPC	2018-09-12	22	N	7.3		8.4	3		34
H0830	KPC	2018-09-12	22	N	8.1		11	6.1		35
H0830	KPC	2018-09-12	22	N	11.3		10.4	5.6		36
H0830	KPC	2018-09-25	24	N	11.5		17.6	17
H0830	KPC	2018-09-25	24	N			12.3	6.4
H0830	KPC	2018-09-25	24	N			12.3	6.3
H0830	KPC	2018-09-25	24	N	7.8		7.7	3.3
H0830	KPC	2018-09-25	24	N	7.8		8.2	4.4		H0830	total	nb	SEM	intra	nb	SEM	SD	nb	SEM
H0830	KPC	2018-10-02	25	N	9.2		8.9	3.9		18
H0830	KPC	2018-10-02	25	N	9.4		9.4	5.2		19
H0830	KPC	2018-10-02	25	N	9.1		11.9	7.7		20	7.86667	3	0.711111	5.2	3	0.133333	4.53333	3	1.15556
H0830	KPC	2018-10-02	25	N	4.9		12.1	18		21
H0830	KPC	2018-10-02	25	N	5.6		12.8	7.4		22	9.93333	3	1.02222	8.9	3	1.6	4.9	3	1.26667
H0830	KPC	2018-10-11	26	N	17.3		15.8	5		23
H0830	KPC	2018-10-11	26	N	28.1		17.2	7.3		24	11.62	5	2.936	9.03333	3	1.64444	7.48	5	3.808
H0830	KPC	2018-10-11	26	N	21.1					25	11.02	5	1.496	7.64	5	1.912	8.44	5	3.824
H0830	KPC	2018-10-16	27	N	7.9		9.3	5.2		26	16.5	2		22.1667	3	3.95556	6.15	2
H0830	KPC	2018-10-16	27	N	11.6		10.2	4		27	9.75	2		9.75	2		4.6	2
H0830	KPC	2018-10-24	28	N	4.6		6.9	4.3		28	9.33333	3	1.62222	5.83333	3	0.822222	4.83333	3	1.11111
H0830	KPC	2018-10-24	28	N	6.4		10.8	6.5		29	10.0333	3	1.44444	9.7	3	1.46667	3	3	0.333333
H0830	KPC	2018-10-24	28	N	6.5		10.3	3.7		30
H0830	KPC	2018-10-30	29	N	7.5		8.2	2.7		31	13.9	2		12.75	2		3.75	2
H0830	KPC	2018-10-30	29	N	9.8		9.7	2.8		32	13.575	4	1.275	7.325	2		9.275	4	1.325
H0830	KPC	2018-10-30	29	N	11.8		12.2	3.5		33	17.4	2		56.7	2		15.6	2
H0830	KPC	2018-11-14	31	N	11.4		13.1	4		34	51.95	4	3.875	98.65	4	11.3	26.325	4	2.725
H0830	KPC	2018-11-14	31	N	14.1		14.7	3.5		35	67.1	2		103.4	2		27.1	2
H0830	KPC	2018-11-21	32	N	6.7		12.4	8.1		36	60.95	2		96	2		21.25	2
H0830	KPC	2018-11-21	32	N	9.1		15.1	11.3
H0830	KPC	2018-11-21	32	N	5.7		12.2	7.8
H0830	KPC	2018-11-21	32	N	7.8		14.6	9.9
H0830	KPC	2018-11-28	33	O	66.1	0.16	14.2	12.7
H0830	KPC	2018-11-28	33	O	47.3	0.16	20.6	18.5
H0830	KPC	2018-12-05	34	O	106.6	0.32	59.7	28.6
H0830	KPC	2018-12-05	34	O	113.3	0.32	51.8	29.5
H0830	KPC	2018-12-05	34	O	88.5	0.32	47.9	24.8
H0830	KPC	2018-12-05	34	O	86.2	0.32	48.4	22.4
H0830	KPC	2018-12-12	35	O	100.1		66.3	24.6
H0830	KPC	2018-12-12	35	O	106.7		67.9	29.6
H0830	KPC	2018-12-18	36	O	93.1	0.78	58.5	23.3
H0830	KPC	2018-12-18	36	O	98.9	0.78	63.4	19.2		H0884	total	nb	SEM	intra	nb	SEM	SD	nb	SEM
H0884	KPC	2018-09-05	18	N	7.6		10.8	6.3		18	11.975	4	1.84444	9.55	4	4.525	6.6	4	1.25
H0884	KPC	2018-09-05	18	N	18.6		15.8	7.7		19
H0884	KPC	2018-09-05	18	N	6		12.5	8		20
H0884	KPC	2018-09-05	18	N	6		8.8	4.4		21
H0884	KPC	2018-10-02	22	N	7.7		10.2	7.3		22	10.78	5	1.336	10.64	5	2.248	5.7	5	1.24
H0884	KPC	2018-10-02	22	N	8.1		10.1	4.9		23
H0884	KPC	2018-10-02	22	N	15.8		13.5	6.7		24	7.33333	3	0.244444	7.3	1		3.2	3	0.333333
H0884	KPC	2018-10-02	22	N	10.5		8.7	3.4		25	11.58	5	1.176	10.1	5	2.32	5.72	5	1.304
H0884	KPC	2018-10-02	22	N	11.1		11.4	6.2		26	18.7	4	2.3	44.775	4	5.3875	10.625	4	1.575
H0884	KPC	2018-10-16	24	N	7.3		7	2.7		27
H0884	KPC	2018-10-16	24	N			7.3	3.6		28	40.6	3	6.6	68.3	3	10.6667	20.1	3	1.86667
H0884	KPC	2018-10-16	24	N			7.7	3.3		29
H0884	KPC	2018-10-24	25	N	8.4		9.3	4		30
H0884	KPC	2018-10-24	25	N	7.5		11.8	5.7		31
H0884	KPC	2018-10-24	25	N	8.6		11.1	5.8		32
H0884	KPC	2018-10-24	25	N	15.7		11.4	4.2		33
H0884	KPC	2018-10-24	25	N	10.3		14.3	8.9		34
H0884	KPC	2018-10-30	26	O	46	0.06	15.7	12.4		35
H0884	KPC	2018-10-30	26	O	52		21.4	12		36
H0884	KPC	2018-10-30	26	O	34		20.6	8.3
H0884	KPC	2018-10-30	26	O	47.1		17.1	9.8
H0884	KPC	2018-11-07	27	O		0.06
H0884	KPC	2018-11-14	28	O	77.3	0.31	37.1	20.4
H0884	KPC	2018-11-14	28	O	75.3	0.23	50.5	22.6
H0884	KPC	2018-11-14	28	O	52.3		34.2	17.3		H0904	total	nb	SEM	intra	nb	SEM	SD	nb	SEM
H0904	KPC	2018-09-05	18	N	14.4		10.1	4.1		18	11.0667	3	1.75556	12.7333	3	1.28889	4.63333	3	1.24444
H0904	KPC	2018-09-05	18	N	10.8		13.7	6.5		19	8.275	4	0.225	8.65	4	0.8	2.75	4	0.8
H0904	KPC	2018-09-05	18	N	13		9.4	3.3		20	13.525	4	1.9625	13.7	3	0.533333	4.475	4	1.175
H0904	KPC	2018-09-12	19	N	9.8		8.7	3.4		21
H0904	KPC	2018-09-12	19	N	8.1		7.9	3.7		22	9.45	4	0.6	8.15	2		3.325	4	0.625
H0904	KPC	2018-09-12	19	N	7.6		8.2	2.4		23	8.4	1		10.7	1		3.7	1
H0904	KPC	2018-09-12	19	N	9.1		8.3	1.5		24
H0904	KPC	2018-09-20	20	N	14.5		9.6	4.9		25	11.5	3	0.666667	6.4	3	1.46667	4.13333	3	1.62222
H0904	KPC	2018-09-20	20	N	13.1		16.2	6.4		26	16.725	4	1.325	20.1	3	3.2	7.125	4	1.325
H0904	KPC	2018-09-20	20	N	13.5		14.1	3.4		27
H0904	KPC	2018-09-20	20	N			14.2	3.2		28
H0904	KPC	2018-10-02	22	N	7.2		9.9	3.7		29	32.05	2		66.4	3	5.8	15.8	2
H0904	KPC	2018-10-02	22	N			8.5	2.4		30
H0904	KPC	2018-10-02	22	N	9.1		10.2	4.2		31
H0904	KPC	2018-10-02	22	N			9.2	3		32
H0904	KPC	2018-10-11	23	N	10.7		8.4	3.7		33
H0904	KPC	2018-10-24	25	N	8.6		11.8	4.3		34
H0904	KPC	2018-10-24	25	N	5.5		10.5	3		35
H0904	KPC	2018-10-24	25	N	5.1		12.2	5.1		36
H0904	KPC	2018-10-30	26	N	23.2		19.7	7.7
H0904	KPC	2018-10-30	26	N	21.8		16.1	6.5
H0904	KPC	2018-10-30	26	N			18.1	9.2
H0904	KPC	2018-10-30	26	N	15.3		13	5.1
H0904	KPC	2018-11-21	29	O	57.7	0.19	28.9	11.4
H0904	KPC	2018-11-21	29	O	67.2	0.43				H0928	total	nb	SEM	intra	nb	SEM	SD	nb	SEM
H0904	KPC	2018-11-21	29	O	74.3	0.37	35.2	20.2		18
H0928	KPC	2018-09-25	19	N	5.3		7.6	0.24		19	7.55	6	0.833333	6.36667	6	0.9	2.74	6	0.913333
H0928	KPC	2018-09-25	19	N	4.9		6.3	3.1		20
H0928	KPC	2018-09-25	19	N	6.2		10	4		21
H0928	KPC	2018-09-25	19	N	7.5		7.2	2.5		22
H0928	KPC	2018-09-25	19	N	7.3		6.8	3.3		23	11.5667	3	1.35556	8.96667	3	3.28889	5.2	3	2
H0928	KPC	2018-09-25	19	N	7		7.4	3.3		24	7.9	4	1.13333	7.43333	3	1.55556	5.225	4	2.375
H0928	KPC	2018-10-25	23	N	13.9		11.2	3.7		25
H0928	KPC	2018-10-25	23	N	6.2		13.6	8.2		26
H0928	KPC	2018-10-25	23	N	6.8		9.9	3.7		27	8.96667	6	1.67778	7.28333	6	1.38333	4.48333	6	1.68333
H0928	KPC	2018-10-30	24	N	5.1		5.9	2.6		28	11.5333	3	0.977778	12.7	3	1.2	5.26667	3	0.688889
H0928	KPC	2018-10-30	24	N			8.3	3.1		29	18.8	5	4.8	52.84	5	12.808	11.12	5	2.184
H0928	KPC	2018-10-30	24	N	8.6		8.6	6.2		30
H0928	KPC	2018-10-30	24	N	8.6		8.8	9		31	18	1		73.9	1		17.2	1
H0928	KPC	2018-11-23	27	N	5.4		8.7	5.4		32
H0928	KPC	2018-11-23	27	N	6.5		8.9	3.3		33
H0928	KPC	2018-11-23	27	N	5.8		6.4	1.9		34
H0928	KPC	2018-11-23	27	N	7.4		8	4.8		35
H0928	KPC	2018-11-23	27	N	9.8		14	8.3		36
H0928	KPC	2018-11-23	27	N	8.8		7.8	3.2
H0928	KPC	2018-11-28	28	N	14.5		11	4.8
H0928	KPC	2018-11-28	28	N	11.4		13	6.3
H0928	KPC	2018-11-28	28	N	12.2		10.6	4.7
H0928	KPC	2018-12-05	29	O	28.6	0.05	10.7	6.2
H0928	KPC	2018-12-05	29	O	47.2		14.9	11
H0928	KPC	2018-12-05	29	O	57.6		21.4	11.2
H0928	KPC	2018-12-05	29	O	50.7		21.6	10.7
H0928	KPC	2018-12-05	29	O	80.1		25.4	16.5
H0928	KPC	2018-12-18	31	O	73.9	0.16	18	17.2		H0941	total	nb	SEM	intra	nb	SEM	SD	nb	SEM
H0941	KPC	2018-09-25	18		7.6		8.9	3		18	8.6	3	0.2	7.8	3	0.133333	3.66667	3	0.555556
H0941	KPC	2018-09-25	18		7.8		8.6	4.5		19
H0941	KPC	2018-09-25	18		8		8.3	3.5		20	8.22	5	1.224	6.56667	3	0.575	3.22	4	1.272
H0941	KPC	2018-10-11	20		6.1		7.3	1.7		21
H0941	KPC	2018-10-11	20		7.6		9.3	2.8		22	8.15	2		9.05	2		2.55	2
H0941	KPC	2018-10-11	20		6.2		7.2	2.7		23	10.4	3	0.733333	8.03333	3	0.0888889	3.93333	3	0.844444
H0941	KPC	2018-10-11	20		5.9		10.2	6.4		24
H0941	KPC	2018-10-11	20				7.1	2.5		25
H0941	KPC	2018-10-25	22		8.8		7.4	1.9		26	9.3	3	0.6	9.46667	3	0.555556	5.56667	3	2.35556
H0941	KPC	2018-10-25	22		9.3		8.9	3.2		27	10.7333	3	0.688889	8.56667	3	0.555556	6.43333	3	1.17778
H0941	KPC	2018-10-30	23		8.1		9.3	3.3		28	12.475	4	2.825	10.025	4	0.875	7.075	4	4.475
H0941	KPC	2018-10-30	23		7.9		10.4	3.3		29	5.65	4	0.425	5.9	4	0.9	1.375	4	0.125
H0941	KPC	2018-10-30	23		8.1		11.5	5.2		30	8.43333	3	0.777778	7.56667	3	0.755556	3.15	2	0.311111
H0941	KPC	2018-11-23	26		9.1		8.9	4.3		31	13.2667	3	1.84444	6.96667	3	0.177778	10.5	3	2.93333
H0941	KPC	2018-11-23	26		9		8.8	3.3		32	6.76667	3	0.311111	5.3	3	0.266667	2.8	3	0.2
H0941	KPC	2018-11-23	26		10.3		10.2	9.1		33	10.25	2		7.95	2		4	2
H0941	KPC	2018-11-28	27		9.4		11.4	4.8		34	16.95	2		33.55	2		8.6	2
H0941	KPC	2018-11-28	27		8.4		9.7	8.2		35	38.2667	3	9.64444	99.4667	3	6.68889	27.9333	3	4.44444
H0941	KPC	2018-11-28	27		7.9		11.1	6.3		36	42.4	3	8.13333	107.5	3	3.6	30.5667	3	1.77778
H0941	KPC	2018-12-05	28		9.7		15.1	10
H0941	KPC	2018-12-05	28		8.6		8.8	2.6
H0941	KPC	2018-12-05	28		10.7		10.5	2.6
H0941	KPC	2018-12-05	28		11.1		15.5	13.1
H0941	KPC	2018-12-12	29		4.8		5.8	1.3
H0941	KPC	2018-12-12	29		6.2		4.8	1.5
H0941	KPC	2018-12-12	29		7.4		5.8	1.2
H0941	KPC	2018-12-12	29		5.2		6.2	1.5
H0941	KPC	2018-12-18	30		7.4		8.4	3.6
H0941	KPC	2018-12-18	30		6.6		7.3	2.7
H0941	KPC	2018-12-18	30		8.7		9.6	3.1
H0941	KPC	2018-12-27	31		7		10.5	6.1
H0941	KPC	2018-12-27	31		7.2		15.9	13.8
H0941	KPC	2018-12-27	31		6.7		13.4	11.6
H0941	KPC	2019-01-02	32		5.2		7.1	3.1
H0941	KPC	2019-01-02	32		5.7		6.3	2.5
H0941	KPC	2019-01-02	32		5		6.9	2.8
H0941	KPC	2019-01-08	33		8.8		9.9	3.5
H0941	KPC	2019-01-08	33		7.1		10.6	4.5
H0941	KPC	2019-01-15	34		18.5	0.15	11.2	6
H0941	KPC	2019-01-15	34		48.6	0.15	22.7	11.2
H0941	KPC	2019-01-23	35		94	0.28	43.2	26.1
H0941	KPC	2019-01-23	35		109.5	0.28	47.8	35.2
H0941	KPC	2019-01-23	35		94.9	0.28	23.8	22.5
H0941	KPC	2019-01-29	36		106.9	0.37	30.2	27.9
H0941	KPC	2019-01-29	36		102.7	0.37	48.3	30.7
H0941	KPC	2019-01-29	36		112.9	0.37	48.7	33.1		P0221	total	nb	SEM	intra	nb	SEM	SD	nb	SEM
P0221	KPC	2017-12-22	24	N	8.2		9.9	3.7		18
P0221	KPC	2017-12-22	24	N	14.7		14.3	7.1		19
P0221	KPC	2018-01-08	26	N	10.6		10.3	3.4		20
P0221	KPC	2018-01-08	26	N	16.8		12.9	3.5		21
P0221	KPC	2018-01-15	27	N	17.6		11.5	3		22
P0221	KPC	2018-01-15	27	N	14.3		11.1	2.9		23
P0221	KPC	2018-01-22	28	N	5		7.3	2.7		24	12.1	2		11.45	2		5.4	2
P0221	KPC	2018-01-22	28	N	8.7		7.1	3.6		25
P0221	KPC	2018-01-26	28	N	10.2		8.1	2.7		26	11.6	2		13.7	2		3.45	2
P0221	KPC	2018-01-26	28	N	9		7.2	2.9		27	11.3	2		15.95	2		2.95	2
P0221	KPC	2018-01-30	29	N	18.2		9.8	5.7		28	7.425	4	0.3375	8.225	4	1.6125	2.975	4	0.3125
P0221	KPC	2018-01-30	29	N	16.8		9	4.2		29	9.4	2		17.5	2		4.95	2
P0221	KPC	2018-02-02	30	N	9.2		11.2	7.2		30	11.975	4	1.975	10.825	4	5.2375	7.3	4	1.3
P0221	KPC	2018-02-02	30	N	21.3		15.6	8.1		31	7.55	2		6.55	2		1.85	2
P0221	KPC	2018-02-09	30	N	5.9		12.3	9.1		32
P0221	KPC	2018-02-09	30	N	6.9		8.8	4.8		33	10.05	2		7.4	2		3.1	2
P0221	KPC	2018-02-12	31	N	5.6		7.1	2		34	14.0667	3	2.04444	16.1	3	2.66667	5.5	3	1.53333
P0221	KPC	2018-02-12	31	N	7.5		8	1.7		35	31.55	6	11.6	59.7429	7	20.2776	15.35	6	3.5
P0221	KPC	2018-03-02	33	N	7.8		11	3.2		36	39.525	4	9.725	75.5667	3	22.8444	23.65	4	4.3
P0221	KPC	2018-03-02	33	N	7		9.1	3
P0221	KPC	2018-03-06	34	N	13.4		11	3.2
P0221	KPC	2018-03-06	34	N	14.8		15.3	6.7
P0221	KPC	2018-03-06	34	N	20.1		15.9	6.6
P0221	KPC	2018-03-13	35	O	52.9	0.235542	26.7	17.8
P0221	KPC	2018-03-13	35	O	95.5	0.21	28.2	18.3
P0221	KPC	2018-03-15	35	O	78.6	0.15	51.3	18.1
P0221	KPC	2018-03-15	35	O	58.1		16.4	9.3
P0221	KPC	2018-03-15	35	O	76.1		46.6	17.7
P0221	KPC	2018-03-15	35	O	19.2		20.1	10.9
P0221	KPC	2018-03-15	35	O	37.8
P0221	KPC	2018-03-19	36	O	105.1	0.35	48.9	27.9
P0221	KPC	2018-03-19	36	O	41.3	0.2	49.6	28
P0221	KPC	2018-03-21	36	O		0.28	30.3	19.7
P0221	KPC	2018-03-21	36	O	80.3		29.3	19
P0239	KPC	2017-12-13	21	N	8.4		10.4	6.1
P0239	KPC	2017-12-13	21	N			14.4	6.1		P0239	total	nb	SEM	intra	nb	SEM	SD	nb	SEM
P0239	KPC	2018-01-08	25	N	7.1		7.7	2.4		18
P0239	KPC	2018-01-08	25	N	7.1		7.3	1.2		19
P0239	KPC	2018-01-10	25	N	7.8		12.4	4.6		20
P0239	KPC	2018-01-10	25	N	7		9.7	3		21	12.4	2		8.4	1		6.1	2
P0239	KPC	2018-01-15	26	N	10.5		12.2	5.3		22
P0239	KPC	2018-01-15	26	N	7.8		9.9	2.7		23
P0239	KPC	2018-01-22	27	N	5.4		6.2	3.2		24
P0239	KPC	2018-01-22	27	N	5.9		7	3		25	9.275	4	1.775	7.25	4	0.275	2.8	4	1
P0239	KPC	2018-01-30	28	N	20.7		12	7.1		26	11.05	2		9.15	2		4	2
P0239	KPC	2018-01-30	28	N	7.1		6.4	3.9		27	6.6	2		5.65	2		3.1	2
P0239	KPC	2018-02-02	29	O	48.1	0.0345405	27	13.6		28	9.2	2		13.9	2		9.2	2
P0239	KPC	2018-02-02	29	O	64.3					29	24.6333	3	3.55556	53.825	4	8.375	16.1333	3	3.31111
P0239	KPC	2018-02-06	29	O	60.1	0.078	27.6	21.1		30	23.35	2		43	2		11.1	2
P0239	KPC	2018-02-06	29	O	42.8		19.3	13.7		31				28.15	2
P0239	KPC	2018-02-09	30	O	40.3	0.081	26	10.4		32
P0239	KPC	2018-02-09	30	O	45.7		20.7	11.8		33
P0239	KPC	2018-02-12	31	O	29.8	0.11				34
P0239	KPC	2018-02-12	31	O	26.5					35
										36
P0243	KPC	2017-12-18	18	N	14.4		11.4	6.9		P0243	total	nb	SEM	intra	nb	SEM	SD	nb	SEM
P0243	KPC	2017-12-18	18	N	8.9					18	11.4	1		11.65	2		6.9	1
P0243	KPC	2017-12-22	19	N	17		12.8	3.3		19	12.05	2		13.25	2		3.5	2
P0243	KPC	2017-12-22	19	N	9.5		11.3	3.7		20
P0243	KPC	2018-01-19	22	N	16.2		13.2	3.6		21
P0243	KPC	2018-01-19	22	N	12.5		11.1	2.9		22	12.15	2		14.35	2		3.25	2
P0243	KPC	2018-02-02	25	N	9.9		8.7	3		23
P0243	KPC	2018-02-02	25	N	9.1		8.3	2.9		24
P0243	KPC	2018-02-06	25	N	7.9		9.4	3.4		25	8.8	3	0.4	8.96667	3	0.711111	3.1	3	0.2
P0243	KPC	2018-02-12	26	N	14.4		14.4	4.1		26	14.35	2		19.7	2		6.65	2
P0243	KPC	2018-02-12	26	N	25		14.3	9.2		27	24.2	3	1.6	38.0333	3	2.71111	8.66667	3	1.17778
P0243	KPC	2018-02-16	27	O	42.1	0.0471744	25.9	10.4		28
P0243	KPC	2018-02-16	27	O	35.8		24.9	6.9		29
P0243	KPC	2018-02-16	27	O	36.2		21.8	8.7		30
										31
										32
										33
										34
										35
										36

## Sheet: Summary KPC
	H0700						H0811						H0830						H0884						H0904						H0928						H0941						P0221						P0239
	total	nb	intra	nb	SD	nb	total	nb	intra	nb	SD	nb	total	nb	intra	nb	SD	nb	total	nb	intra	nb	SD	nb	total	nb	intra	nb	SD	nb	total	nb	intra	nb	SD	nb	total	nb	intra	nb	SD	nb	total	nb	intra	nb	SD	nb	total
18							9.775	4	8.7	4	5.7	4							11.975	4	9.55	4	6.6	4	11.0667	3	12.7333	3	4.63333	3							8.6	3	7.8	3	3.66667	3
19																									8.275	4	8.65	4	2.75	4	7.55	6	6.36667	6	2.74	6
20							9.96	5	7.85	4	4.18	5	7.86667	3	5.2	3	4.53333	3							13.525	4	13.7	3	4.475	4							8.22	5	6.56667	3	3.22	4
21	12.5167	6	13.4	5	4.91667	6																																											12.4
22	12.48	5	8.04	5	6.84	5	7.96667	3	7	3	3.96667	3	9.93333	3	8.9	3	4.9	3	10.78	5	10.64	5	5.7	5	9.45	4	8.15	2	3.325	4							8.15	2	9.05	2	2.55	2
23							9.56667	3	8.93333	3	4	3													8.4	1	10.7	1	3.7	1	11.5667	3	8.96667	3	5.2	3	10.4	3	8.03333	3	3.93333	3
24	15.1	3	17.2333	3	6.36667	3							11.62	5	9.03333	3	7.48	5	7.33333	3	7.3	1	3.2	3							7.9	4	7.43333	3	5.225	4							12.1	2	11.45	2	5.4	2
25							10.5667	3	10.8667	3	3.73333	3	11.02	5	7.64	5	8.44	5	11.58	5	10.1	5	5.72	5	11.5	3	6.4	3	4.13333	3																			9.275
26							37.275	4	72.5	5	17.75	4	16.5	2	22.1667	3	6.15	2	18.7	4	44.775	4	10.625	4	16.725	4	20.1	3	7.125	4							9.3	3	9.46667	3	5.56667	3	11.6	2	13.7	2	3.45	2	11.05
27							42.2667	3	84.45	2	20.9	3	9.75	2	9.75	2	4.6	2													8.96667	6	7.28333	6	4.48333	6	10.7333	3	8.56667	3	6.43333	3	11.3	2	15.95	2	2.95	2	6.6
28	63.95	2	152.35	2	38.5	2	63.525	4	110.8	4	31.625	4	9.33333	3	5.83333	3	4.83333	3	40.6	3	68.3	3	20.1	3							11.5333	3	12.7	3	5.26667	3	12.475	4	10.025	4	7.075	4	7.425	4	8.225	4	2.975	4	9.2
29	64.9	3	117.067	3	34.8667	3							10.0333	3	9.7	3	3	3							32.05	2	66.4	3	15.8	2	18.8	5	52.84	5	11.12	5	5.65	4	5.9	4	1.375	4	9.4	2	17.5	2	4.95	2	24.6333
30																																					8.43333	3	7.56667	3	3.15	2	11.975	4	10.825	4	7.3	4	23.35
31													13.9	2	12.75	2	3.75	2													18	1	73.9	1	17.2	1	13.2667	3	6.96667	3	10.5	3	7.55	2	6.55	2	1.85	2
32													13.575	4	7.325	2	9.275	4																			6.76667	3	5.3	3	2.8	3
33													17.4	2	56.7	2	15.6	2																			10.25	2	7.95	2	4	2	10.05	2	7.4	2	3.1	2
34													51.95	4	98.65	4	26.325	4																			16.95	2	33.55	2	8.6	2	14.0667	3	16.1	3	5.5	3
35													67.1	2	103.4	2	27.1	2																			38.2667	3	99.4667	3	27.9333	3	31.55	6	59.7429	7	15.35	6
36													60.95	2	96	2	21.25	2																			42.4	3	107.5	3	30.5667	3	39.525	4	75.5667	3	23.65	4
																								Note:			total= value of the total rigidity
																								in black - pretumoral data			nb= number of measures per time point
																	Detection							in red - tumoral data			intra= maximal value
Total rigidity	-16	-15	-14	-13	-12	-11	-10	-9	-8	-7	-6	-5	-4	-3	-2	-1	T0	1	2	3		Mean Pretumoral					SD=SD of measured total value
H0700										12.5167	12.48		15.1				63.95	64.9				13.3656		name of the KPC mice	H0700
H0811									9.775		9.96		7.96667	9.56667		10.5667	37.275	42.2667	63.525			9.31708			H0811
H0830				7.86667		9.93333		11.62	11.02	16.5	9.75	9.33333	10.0333		13.9	13.575	17.4	51.95	67.1	60.95		11.1063			H0830
H0884									13.0333				10.78		7.33333	11.58	18.7		40.6			10.3822			H0884
H0904						11.0667	8.275	13.525		9.45	8.4		11.5	16.725			32.05					11.2774			H0904
H0928							7.55				11.5667	7.9			8.96667	11.5333	18.8		18			8.99583			H0928
H0941	8.6		8.22		8.15	10.4			9.3	10.7333	12.475	5.65	8.43333	13.2667	6.76667	10.25	16.95	38.2667	42.4			9.27227			H0941
P0221					12.1		11.6	11.3	7.425	9.4	11.975	7.55			10.05	14.0667	31.55	39.525				10.175			P0221
P0239									12.4				9.275	11.05	6.6	9.2	24.6333	23.35				9.83125			P0239
P0243								11.4	12.05			12.15			8.8	14.35	24.2					11.1			P0243
																						10.4823
Mean / time point in reference to to tumour detection							9.14167	11.9612	10.7148	11.72	10.9438	8.51667	10.4412	12.6521	8.91667	11.8902	28.5508	43.3764	46.325
[truncated: 11 more columns]

## Sheet: summary KPC tumoral
Detection						total rigidity			max intratumoral rigidity			SD			volume
	N°	Genotype	tumour	age at detection		value at detection	number of measures	SEM if n>2	value at detection	number of measures	SEM if n>2	value at detection	number of measures	SEM if n>2	cm3
	H0700	KPC	yes	28		63.95	2		152.35	2		38.5	2		0.29
	H0811	KPC	yes	26		37.275	4	5	72.5	5	14.64	17.75	4	2.675	0.31
	H0830	KPC	yes	33		17.4	2		56.7	2		15.6	2		0.16
	H0884	KPC	yes	26		18.7	4	2.3	44.775	4	5.3875	10.625	4	1.575	0.06
	H0904	KPC	yes	29		32.05	2		66.4	3	5.8	15.8	2		0.33
	H0928	KPC	yes	29		18.8	5	4.8	52.84	5	12.808	11.12	5	2.184	0.05
	H0941	KPC	yes	34		16.95	2		33.55	2		8.6	2		0.15
	P0221	KPC	yes	35		31.55	6	11.6	59.7429	7	20.2776	15.35	6	3.5	0.222771
	P0239	KPC	yes	27		24.6333	3	3.55556	53.825	4	8.375	16.1333	3	3.31111	0.0345405
	P0243	KPC	yes	25		24.2	3	1.6	38.0333	3	2.71111	8.66667	3	1.17778	0.0471744
				29.2
						total rigidity			max intratumoral rigidity			SD			volume
Final	N°	Genotype	tumour	age at detection	survival (days after detection)	value at euthanasia	number of measures	SEM if n>2	value at euthanasia	number of measures	SEM if n>2	value at euthanasia	number of measures	SEM if n>2	cm3
	H0700	KPC	yes	28	8	64.9	3	5.8	117.067	3	3.04444	34.8667	3	2.97778	0.37
	H0811	KPC	yes	26	18	63.525	4	10.175	110.8	4	10.45	31.625	4	5.625	0.74
	H0830	KPC	yes	33	20	60.95	2		96	2		21.25	2		0.78
	H0884	KPC	yes	26	20	40.6	3	6.6	68.3	3	10.6667	20.1	3	1.86667	0.27
	P0221	KPC	yes	35	8	39.525	4	9.725	75.5667	3	22.8444	23.65	4	4.3	0.276667

## Sheet: evolution % 
Total rigidity	Detection	Euthanasia	% Evolution			Heterogeneity	Detection	Euthanasia	% Evolution
H0700	63.95	64.9	101.486			H0700	38.5	34.8667	90.5628
H0811	37.275	63.525	170.423			H0811	17.75	31.625	178.169
H0830	17.4	60.95	350.287			H0830	15.6	21.25	136.218
H0884	18.7	40.6	217.112			H0884	10.625	20.1	189.176
P0221	31.55	39.525	125.277			P0221	15.35	23.65	154.072
Maximum intratumoral	Detection	Euthanasia	% Evolution			Tumor volume	Detection	Euthanasia	% Evolution
H0700	152.35	117.067	76.8406			H0700	0.29	0.37	127.586
H0811	72.5	110.8	152.828			H0811	0.31	0.74	238.71
H0830	56.7	96	169.312			H0830	0.16	0.78	487.5
H0884	44.775	68.3	152.54			H0884	0.06	0.27	450
P0221	59.7429	75.5667	126.487			P0221	0.222771	0.276667	124.193

## Sheet: Ctrl n=8 all data
Name	Genotype	Date	Age (weeks)	Kidney Mean intra	Kidney SD intra	Pancreas Mean intra	Pancreas SD intra	Kidney Mean total	Kidney SD total	Pancreas Mean total	Pancreas SD Total
H0809	C-	2018-08-13	18	23	2.6	9.7	1.4	24.7	9.3	10.6	6.2
H0809	C-	2018-08-13	18	33.3	1.6	9.1	0.4	25.9	10.8	8.9	1.7
H0809	C-	2018-08-13	18	27.2	5.6	7.4	0.4	26.6	8.5	11.2	4.9
H0809	C-	2018-08-13	18	26.4	8.1	8.5	0.4	28.4	12.8	10.8	4.6		H0809	intra kidney	SD intra kidney	intra panc	SD intra panc	total kidney	SD total kidney	total panc	SD total panc	nb
H0809	C-	2018-08-24	20	13.4	2.5	7.3	0.7	10.7	5.7	9.3	3.3		17
H0809	C-	2018-08-24	20	10.7	1.3	7.5	0.7	11	6.5	9.6	4.2		18	27.475	4.475	8.675	0.65	26.4	10.35	10.375	4.35	4
H0809	C-	2018-09-13	22	28.5	9	11.1	2	45.4	25.4	16.3	6.7		19
H0809	C-	2018-09-13	22	11.3	6.9	19.9	3.2	34.4	33.7	15.9	7		20	12.05	1.9	7.4	0.7	10.85	6.1	9.45	3.75	2
H0809	C-	2018-09-13	22	22.5	7.1	12.4	0.7	13.7	9.3	12.8	7.3		21
H0809	C-	2018-09-13	22	34.8	17.8	13.3	2	17.8	16.5	10.7	2.7		22	21.1667	8.11667	14.5833	2.18333	25.6	19.6	13.5167	6	6
H0809	C-	2018-09-13	22	16.6	5.3	15	3.1	25	18.9	13.7	7		23
H0809	C-	2018-09-13	22	13.3	2.6	15.8	2.1	17.3	13.8	11.7	5.3		24
H0809	C-	2018-10-02	25	13.9	1.1	5	0.1	13.7	3	8	6.4		25	15.9571	1.01429	6.15714	0.328571	16.3857	6	7.77143	3.92857	7
H0809	C-	2018-10-02	25	12.4	1.3	4.7	0.2	15.2	3.9	6.6	3.5		26
H0809	C-	2018-10-02	25	15.2	0.8	5.2	0.2	15.3	6.1	6.6	3.1		27
H0809	C-	2018-10-02	25	14.2	1.5	6.8	0.4	15.3	7.3	7.1	3.5		28
H0809	C-	2018-10-02	25	14.4	0.6	8.1	0.4	17.3	6	11.1	4.9		29	21.2667	4	6.66667	0.366667	19	13.3	8.66667	5.1	3
H0809	C-	2018-10-02	25	13	0.6	5.6	0.5	14.3	7.8	6.6	2.2		30
H0809	C-	2018-10-02	25	28.6	1.2	7.7	0.5	23.6	7.9	8.4	3.9		31
H0809	C-	2018-10-30	29	16.7	2.6	6.9	0.4	19.9	13.6	7.5	2.4		32	11.2333	1.86667	8.66667	0.933333	12.7333	7.3	13.3667	6.16667	3
H0809	C-	2018-10-30	29	22.3	7.2	6.3	0.2	18	14.3	9.7	8.8		33
H0809	C-	2018-10-30	29	24.8	2.2	6.8	0.5	19.1	12	8.8	4.1		34
H0809	C-	2018-11-23	32	8.9	2.8	8.3	0.5	10.6	6.4	10.6	4.1		35	28.8333	3.53333	18.5667	1.4	25.0333	12.6333	16.9667	6.46667	3
H0809	C-	2018-11-23	32	11.9	1.9	6.8	0.8	16.1	10.3	14.5	7.5		36
H0809	C-	2018-11-23	32	12.9	0.9	10.9	1.5	11.5	5.2	15	6.9		37
H0809	C-	2018-12-12	35	34.3	4.8	17.4	1.5	26.4	16.1	17.6	8.6		38
H0809	C-	2018-12-12	35	22.7	2.6	16.5	1.4	26.2	11.7	14.4	2.9		39	19.45	1.25	12.5	0.55	17.8	9.7	13.6	4.9	2
H0809	C-	2018-12-12	35	29.5	3.2	21.8	1.3	22.5	10.1	18.9	7.9		40
H0809	C-	2019-01-08	39	17.5	1.8	13.9	0.6	17.4	9.9	12.1	4.7		41	17.5	2.9	10.4333	1.2	19	8.33333	13.6667	4.46667	3
H0809	C-	2019-01-08	39	21.4	0.7	11.1	0.5	18.2	9.5	15.1	5.1
H0809	C-	2019-01-23	41	14.5	3.8	12.2	0.8	16.3	10.5	12.3	4.1		H0831	intra kidney	SD intra kidney	intra panc	SD intra panc	total kidney	SD total kidney	total panc	SD total panc	nb
H0809	C-	2019-01-23	41	18.7	3.1	9.3	0.3	20.8	8	12.3	4		17
H0809	C-	2019-01-23	41	19.3	1.8	9.8	2.5	19.9	6.5	16.4	5.3		18	23.5857	3.62857	8.65714	0.771429	24.5714	11.5286	9.41429	4.14286	7
H0831	C-	2018-08-13	18	23.8	4.9	6.3	0.5	33.1	13.1	11	6.6		19	17.5	5.08333	8.43333	0.833333	22.9	16.2	13.3	7.68333	6
H0831	C-	2018-08-13	18	22.6	2.6	7.4	0.4	17.5	7.9	8.4	3.1		20
H0831	C-	2018-08-13	18	21.8	1	8.8	0.7	17.3	7.5	8.4	2		21
H0831	C-	2018-08-13	18	24.5	1.9	9.2	0.9	26	11.2	8.7	2.2		22	15.2667	2.63333	17.1333	2.15	13.0667	6.56667	17.8333	4.3	6
H0831	C-	2018-08-13	18	24.4	5.7	6.7	0.7	25.7	14.2	7.4	2.6		23
H0831	C-	2018-08-13	18	21.4	3.4	13	0.8	19.1	14.1	11.1	4.9		24
H0831	C-	2018-08-13	18	26.6	5.9	9.2	1.4	33.3	12.7	10.9	7.6		25	16.8	2.45	10.65	1.175	24.74	15	12.4	3.88	4 ou 5
H0831	C-	2018-08-24	19	10.9	5.3	9.7	1.6	23.1	16.1	15.4	8.4		26
H0831	C-	2018-08-24	19	3.6	1.3	7.7	0.8	21.6	14.9	11.1	5.3		27
H0831	C-	2018-08-24	19	16.4	6.6	10.7	1.8	9.8	8.6	12.2	6.6		28	19.2	1.16667	11.3667	0.666667	20.725	7.575	11.875	3	3 ou 4
H0831	C-	2018-08-24	19	32	6.4	10.1	0.5	24.2	17.3	13.8	4.5		29	19.24	2.74	12.14	1.92	25.24	16.14	15.26	6.04	5
H0831	C-	2018-08-24	19	22.3	3.5	5.2	0	37.3	20.5	15.1	13.1		30
H0831	C-	2018-08-24	19	19.8	7.4	7.2	0.3	21.4	19.8	12.2	8.2		31
H0831	C-	2018-09-13	22	16	1.7	18.4	3.3	17.4	8.6	15.3	3.3		32	19.5333	1.76667	8.23333	0.833333	11.1667	6.73333	13.0333	5.6	3
H0831	C-	2018-09-13	22	18.5	0.6	20.5	1	14.6	8.2	21.7	8.8		33	16.6	1.525	11.325	0.825	9.7	5.4	14.225	5.95	4
H0831	C-	2018-09-13	22	13.4	1.5	14.7	1	13.1	6.4	17.4	3.4		34
H0831	C-	2018-09-13	22	14.4	2.8	16.8	2.6	10.6	4.1	15.3	2.3		35	12.5	1.7	7.6	0.633333	7.86667	4.96667	9.2	3.93333	3
H0831	C-	2018-09-13	22	13.7	4.4	17	2	11.7	5.3	18	3.9		36
H0831	C-	2018-09-13	22	15.6	4.8	15.4	3	11	6.8	19.3	4.1		37
H0831	C-	2018-10-02	25					29.4	17.6	17	5.5		38
H0831	C-	2018-10-02	25	19.7	2.3	13.3	1.6	28.9	20.5	13.4	4.1		39	25.7	3.25	14.95	1.35	21.05	14.425	19.725	9.225	4
H0831	C-	2018-10-02	25	20.9	3	13.4	2.3	31.8	19.6	12.3	3.6		40
H0831	C-	2018-10-02	25	11.4	2.7	7.9	0.3	17.2	9.1	9.4	2.6		41	13.9667	3.06667	14.3	1.1	11.4333	4.86667	16.3333	7.83333	3
H0831	C-	2018-10-02	25	15.2	1.8	8	0.5	16.4	8.2	9.9	3.6
H0831	C-	2018-10-02	28	11.5	0.6	8	0.7	17.9	12	9.9	3.6
H0831	C-	2018-10-25	28	22.1	1	13.3	0.6	19.6	4.4	11.2	3
H0831	C-	2018-10-25	28	24	1.9	12.8	0.7	21.6	6.6	13.3	2.7
H0831	C-	2018-10-25	28					23.8	7.3	13.1	2.7
H0831	C-	2018-10-30	29	19.6	5.2	10.4	1.3	33.3	22.4	16.5	7.7
H0831	C-	2018-10-30	29	17.4	1.2	15.7	4	33.7	17.6	15.6	5.5
H0831	C-	2018-10-30	29	24.1	2.7	12	0.6	22	10.9	15.8	8.3
H0831	C-	2018-10-30	29	10.8	1.4	14.3	1.5	7.9	4.8	13.4	3.5
H0831	C-	2018-10-30	29	24.3	3.2	8.3	2.2	29.3	25	15	5.2
H0831	C-	2018-11-21	32	24.1	0.5	7.5	0.8	13.5	8	11.8	5.2
H0831	C-	2018-11-21	32	16.7	2.5	8.8	0.7	11	6.7	13.5	5.2
H0831	C-	2018-11-21	32	17.8	2.3	8.4	1	9	5.5	13.8	6.4
H0831	C-	2018-11-28	33	17.9	1	15.6	0.9	11.2	5.7	13.7	4.4
H0831	C-	2018-11-28	33	15.2	1.6	8.8	0.4	8.7	4.9	15.1	6.4
H0831	C-	2018-11-28	33	18.4	1.1	10.5	0.9	9.7	6	13.5	5.5
H0831	C-	2018-11-28	33	14.9	2.4	10.4	1.1	9.2	5	14.6	7.5
H0831	C-	2018-12-12	35	8.1	2.7	8.2	1	9.2	5.3	10	5.9
H0831	C-	2018-12-12	35	20.6	1.4	7.4	0.4	9.2	6.1	8.9	3.3
H0831	C-	2018-12-12	35	8.8	1	7.2	0.5	5.2	3.5	8.7	2.6
H0831	C-	2019-01-08	39	32.8	4.8	15.6	1.9	34.4	25.4	13.9	6.8
H0831	C-	2019-01-08	39	22.6	3.8	18.8	1.2	20.6	14.7	21.3	5.7
H0831	C-	2019-01-08	39	17.4	1.7	15.9	1.1	13	7.4	26.8	14.4
H0831	C-	2019-01-08	39	30	2.7	9.5	1.2	16.2	10.2	16.9	10
H0831	C-	2019-01-23	41	9.1	0.5	9.6	0.7	12.3	3.9	14.6	11.3
H0831	C-	2019-01-23	41	15	4.4	12.9	2.1	10.6	5	15	6.4
H0831	C-	2019-01-23	41	17.8	4.3	20.4	0.5	11.4	5.7	19.4	5.8
H0833	C-	2018-08-13	18	16.1	1	9.2	1.1	12.3	7.3	7.9	3		H0833	intra kidney	SD intra kidney	intra panc	SD intra panc	total kidney	SD total kidney	total panc	SD total panc	nb
H0833	C-	2018-08-13	18	26.2	2.2	9.4	0.8	22.6	9.6	9.7	3.7		17
H0833	C-	2018-08-13	18	28.8	2.3	8.7	0.4	20.2	9.6	9.9	3.9		18	23.025	1.65	9.05	0.75	19.8	9.45	9.75	3.75	4
H0833	C-	2018-08-13	18	21	1.1	8.9	0.7	24.1	11.3	11.5	4.4		19	10.4	0.6	8.9	0.3	9.2	3.7	7.9	2.3	1
H0833	C-	2018-08-24	19	10.4	0.6	8.9	0.3	9.2	3.7	7.9	2.3		20
H0833	C-	2018-09-13	22	19	1.2	19.2	2.1	16.8	7.3	14.9	5.9		21
H0833	C-	2018-09-13	22	12.3	1.7	16.8	1.6	10.4	4.4	10.3	4.7		22	14.1333	1.13333	13.3667	1.7	10.175	5.125	12.125	6.05	3 ou 4
H0833	C-	2018-09-13	22	14.4	0.5	11	2.8	9.9	4.9	14.2	8.1		23
H0833	C-	2018-09-13	22	15.7	1.2	12.3	0.7	10.1	5.3	12.2	5.4		24
H0833	C-	2018-09-13	22					10.3	5.9	11.8	6		25	14.3	0.475	12.35	0.95	16.575	4.95	15.05	10.55	4
H0833	C-	2018-10-02	25	14.2	0.3	16.7	1.8	18.6	7.8	14.8	2.2		26
H0833	C-	2018-10-02	25	11.6	0.2	10.8	0.5	15.2	3.6	20	25		27
H0833	C-	2018-10-02	25	13	0.5	11.1	0.7	14.2	3.1	12.4	10		28	25.5667	4.4	14.3333	1.53333	27.2667	12.5	20.2333	7	3
H0833	C-	2018-10-02	25	18.4	0.9	10.8	0.8	18.3	5.3	13	5		29
H0833	C-	2018-10-25	28	19.5	2.6	13.9	1.9	24.6	7.9	19.4	5		30
H0833	C-	2018-10-25	28	29.5	2.5	13.9	1.2	28	13.2	20.6	9.2		31
H0833	C-	2018-10-25	28	27.7	8.1	15.2	1.5	29.2	16.4	20.7	6.8		32	16.1	2.33333	20.9	1.46667	20.3	11.325	18.8	5.6	3 ou 4
H0833	C-	2018-11-21	32					16.1	7.2	20.8	5.1		33	11.425	3.025	8.1	0.375	10.625	6.2	8.075	3.375	4
H0833	C-	2018-11-21	32	21	3.4	22.4	2.4	25.8	16.3	17.2	6.1		34
H0833	C-	2018-11-21	32	15.6	1.1	21.9	1	17.8	10.1	18.6	6.2		35	12	1.46667	8.06667	1.06667	13.3333	8.1	11.8667	4.23333	3
H0833	C-	2018-11-21	32	11.7	2.5	18.4	1	21.5	11.7	18.6	5		36
H0833	C-	2018-11-28	33	19	4.5	12.2	0.6	12.1	6.1	10.9	5.2		37
H0833	C-	2018-11-28	33	8.6	2.3	6.7	0.3	7.5	6.1	6.4	2.1		38
H0833	C-	2018-11-28	33	7	2	7.4	0.6	10.2	6.1	7.4	2.7		39	16.2	3.375	17.725	1.375	17.5	15.325	20.275	8.4	4
H0833	C-	2018-11-28	33	11.1	3.3	6.1	0	12.7	6.5	7.6	3.5		40
H0833	C-	2018-12-12	35	10.9	2	9.1	2.1	15	8.6	13	5.4		41
H0833	C-	2018-12-12	35	14.7	0.8	7.9	0.4	14.8	10.5	9.6	3.7
H0833	C-	2018-12-12	35	10.4	1.6	7.2	0.7	10.2	5.2	13	3.6
H0833	C-	2019-01-08	39	6.1	1.9	14.7	1.6	20.3	26.5	17.3	7.6
H0833	C-	2019-01-08	39	10.8	1.4	18.6	0.8	14	9.9	22.5	8.2
H0833	C-	2019-01-08	39	13	2.4	13.5	1.5	17.7	12	18.6	7.5
H0833	C-	2019-01-08	39	34.9	7.8	24.1	1.6	18	12.9	22.7	10.3
H0890	C-	2018-08-24	17	18.3	1.3	19	3.8	12.2	6.7	18	7.3		H0890	intra kidney	SD intra kidney	intra panc	SD intra panc	total kidney	SD total kidney	total panc	SD total panc	nb
H0890	C-	2018-08-24	17	16.3	0.4	14.6	1.1	15.1	5.3	20.9	9		17	17.3	0.85	16.8	2.45	13.65	6	19.45	8.15	2
H0890	C-	2018-09-12	20	19.6	2.2	7.4	1.3	17.6	6.8	8	3.6		18
H0890	C-	2018-09-12	20	16.4	2.5	6.8	0.4	19.9	9.3	9.1	4.7		19
H0890	C-	2018-09-12	20	17.9	6	4.7	0.4	14.9	8.7	7.6	3.5		20	17.9667	3.56667	6.3	0.7	17.4667	8.26667	8.23333	3.93333	3
H0890	C-	2018-10-02	22	19.5	1.2	21	0.6	13.5	6	18	4.6		21
H0890	C-	2018-10-02	22	21.7	1.9	19	0.4	17	5.6	15.9	2.7		22	19.6667	1.63333	17.8333	0.7	15.8667	6.03333	16.4	3.4	3
H0890	C-	2018-10-02	22	17.8	1.8	13.5	1.1	17.1	6.5	15.3	2.9		23
H0890	C-	2018-10-25	25	8.6	1.1	9.3	0.5	13.4	5.5	9.3	4.5		24
H0890	C-	2018-10-25	25	6	0.5	5.3	0.1	7.3	3.1	6.4	1.5		25	7.75	0.825	7.05	0.375	8.575	4.075	8.325	3.35	4
H0890	C-	2018-10-25	25	6.2	0.6	5.9	0.4	5.3	2.9	7.9	2.7		26
H0890	C-	2018-10-25	25	10.2	1.1	7.7	0.5	8.3	4.8	9.7	4.7		27
H0890	C-	2018-11-23	30	22	0.5	16.3	1.1	12.7	7.9	15.3	6.2		28
H0890	C-	2018-11-23	30	18.1	2.4	11.4	0.7	13.9	6.8	10.6	3.6		29
H0890	C-	2018-11-23	30	13.1	3.1	13.4	0.8	18.2	12.1	13.7	4.7		30	17.7333	2	13.7	0.866667	14.9333	8.93333	13.2	4.83333	3
H0890	C-	2018-12-05	31	11.7	1.5	6.5	0.4	12	4.1	8.5	3.4		31	11.7667	1.16667	6.83333	0.533333	11.7	4.86667	10.1667	5.03333	3
H0890	C-	2018-12-05	31	11.1	1	6.7	0.7	12.6	4.7	13.6	8.9		32
H0890	C-	2018-12-05	31	12.5	1	7.3	0.5	10.5	5.8	8.4	2.8		33	8.1	1.83333	9.2	1.43333	7.26667	5.63333	9.76667	2.2	3
H0890	C-	2018-12-18	33	9.4	2.3	9.8	2.3	7.7	9.5	10.5	2.2		34
H0890	C-	2018-12-18	33	7.8	1.7	9	1.6	7	3.7	8.9	2		35	21.05	0.9	5.9	0.2	19.0333	5.73333	9.3	5.03333	2 ou 3
H0890	C-	2018-12-18	33	7.1	1.5	8.8	0.4	7.1	3.7	9.9	2.4		36
H0890	C-	2018-12-27	35	18.5	0.9	5.5	0.3	20.3	5.1	9.4	4.1		37
H0890	C-	2018-12-27	35	23.6	0.9	6.3	0.1	17.7	6.6	9.2	6.1		38	17	3.6	10.9333	0.566667	11.65	6.525	11.45	5.175	3 ou 4
H0890	C-	2018-12-27	35					19.1	5.5	9.3	4.9		39
H0890	C-	2019-01-15	38	19.1	2.5	11	0.6	8.8	5.1	11.4	4.5		40
H0890	C-	2019-01-15	38	17	3.2	10.2	0.4	12.6	7	11.1	4.1		41
H0890	C-	2019-01-15	38	14.9	5.1	11.6	0.7	13.6	7.3	9.7	2.9
H0890	C-	2019-01-15	38					11.6	6.7	13.6	9.2
H0891	C-	2018-08-24	17	23.2	1.7	6.5	0.6	20.4	17.9	9.2	3.8		H0891	intra kidney	SD intra kidney	intra panc	SD intra panc	total kidney	SD total kidney	total panc	SD total panc	nb
H0891	C-	2018-08-24	17	18.6	2.4	10.4	0.8	14.5	8.2	11.4	5.8		17	22.975	3.1	8.9	0.875	22.75	14.425	10.9	4.7	4
H0891	C-	2018-08-24	17	34	4.7	6.7	1.1	36.5	21	8.6	3.1		18
H0891	C-	2018-08-24	17	16.1	3.6	12	1	19.6	10.6	14.4	6.1		19
H0891	C-	2018-09-13	20	12.6	0.5	10.1	0.4	14.7	6.1	17.9	7.4		20	13.7333	0.666667	10.9	0.733333	15.8667	6.43333	14.8667	5.13333	3
H0891	C-	2018-09-13	20	13.7	0.6	9.7	1.4	19	5.6	14.4	4.1		21
H0891	C-	2018-09-13	20	14.9	0.9	12.9	0.4	13.9	7.6	12.3	3.9		22	12.3667	1.73333	10.8	0.5	11.2333	5.4	10.7333	3.26667	3
H0891	C-	2018-10-02	22	14.1	2.2	7.2	0.4	11.9	5.2	12.2	4		23
H0891	C-	2018-10-02	22	11.2	1.8	13.5	0.6	11.2	5.7	10.1	3		24
H0891	C-	2018-10-02	22	11.8	1.2	11.7	0.5	10.6	5.3	9.9	2.8		25	20.15	1.35	12.85	0.4	23.7	14.8	14.8	4.35	2
H0891	C-	2018-10-25	25	18.2	3	10.4	1.1	8.7	6.1	10.4	4.7		26
H0891	C-	2018-10-25	25	17.4	2	8.9	0.2	24.9	18.1	14.4	5.1		27
H0891	C-	2018-10-25	25	22.9	0.7	16.8	0.6	22.5	11.5	15.2	3.6		28
H0891	C-	2018-11-23	30	12.7	0.6	9.2	0.6	21.9	11.6	13	3.7		29
H0891	C-	2018-11-23	30	14.1	3.6	9.3	0.7	9.8	4.5	9.6	4.5		30	15.0333	1.93333	9.06667	0.666667	14.2333	8.1	11	3.83333	3
H0891	C-	2018-11-23	30	18.3	1.6	8.7	0.7	11	8.2	10.4	3.3		31	26.7	2.03333	9.8	1	19.8667	10.7667	13.2333	6.03333	3
H0891	C-	2018-12-05	31	19.3	2.6	10.1	1.3	14.3	7.9	12.1	5		32
H0891	C-	2018-12-05	31	25.5	2	10.4	0.7	19.5	12.9	13.5	5.5		33	18.0333	5.76667	17.4	1.66667	22.9	12.8333	19.2667	5.8	3
H0891	C-	2018-12-05	31	35.3	1.5	8.9	1	25.8	11.5	14.1	7.6		34
H0891	C-	2018-12-18	33	23.8	6.5	16.4	2.2	22.1	13.5	21	7.2		35	22.9	1.6	8.4	1.8	19.2333	7.56667	9.7	6.66667	2 ou 3
H0891	C-	2018-12-18	33	21.4	4.8	19.2	1	22.4	12.1	18	5.3		36
H0891	C-	2018-12-18	33	8.9	6	16.6	1.8	24.2	12.9	18.8	4.9		37	20.0667	2.03333	11.8667	0.7	18.1667	6.93333	16.0333	4.93333	3
H0891	C-	2018-12-27	35	22.3	2.1	10.9	2.4	18.3	7	9.9	5.9		38
H0891	C-	2018-12-27	35					18.3	8.3	8.5	6.5		39
H0891	C-	2018-12-27	35	23.5	1.1	5.9	1.2	21.1	7.4	10.7	7.6		40
H0891	C-	2019-01-15	37	20.6	2.4	7.7	0.3	18.5	6.1	13.3	4.9		41
H0891	C-	2019-01-15	37	19	1.6	13.5	1	18.2	5.5	17.1	4.3
H0891	C-	2019-01-15	37	20.6	2.1	14.4	0.8	17.8	9.2	17.7	5.6
P0248	Ctrl	2017-12-15	17	20.3	4.7	19.6	1.7	22.3	12.1	17.7	6.4		P0248	intra kidney	SD intra kidney	intra panc	SD intra panc	total kidney	SD total kidney	total panc	SD total panc	nb
P0248	Ctrl	2017-12-15	17	20.8	5.2	17.2	1.8	24.8	14.6	16.5	4.7		17	20.55	4.95	18.4	1.75	23.55	13.35	17.1	5.55	2
P0248	Ctrl	2017-12-18	18	19.6	3.4	17.1	2.1	13.9	7.2	20	11		18	19.6	3.4	17.1	2.1	13.9	7.2	20	11	1
P0248	Ctrl	2017-12-22	19	20.6	2.2	7.8	0.6	17	6.6	9.1	3.1		19	20.4	3.3	7.85	0.75	16.75	6.95	10.1	3.6	2
P0248	Ctrl	2017-12-22	19	20.2	4.4	7.9	0.9	16.5	7.3	11.1	4.1		20
P0248	Ctrl	2018-01-22	23	18.7	0.7	11.6	1	10.9	3.9	9.5	2.4		21
P0248	Ctrl	2018-01-22	23	20.1	4.9	10.3	1.3	10.3	3.7	9.4	2.4		22
P0248	Ctrl	2018-02-14	26	16.5	2.2	9.1	2.1	11.2	4.5	11.4	3.6		23	19.4	2.8	10.95	1.15	10.6	3.8	9.45	2.4	2
P0248	Ctrl	2018-02-14	26	20	2.6	9.4	1.2	10.4	5.4	9.5	2.7		24
P0248	Ctrl	2018-02-16	27	15	2	6.6	0.6	10.1	5.3	9.1	3.4		25
P0248	Ctrl	2018-02-16	27	17.4	2.6	9.1	0.7	9.7	5.6	9.7	2.4		26	18.25	2.4	9.25	1.65	10.8	4.95	10.45	3.15	2
P0248	Ctrl	2018-03-02	29	15.8	0.5	7	0.7	16.4	4.1	11.1	3.6		27	16.2	2.3	7.85	0.65	9.9	5.45	9.4	2.9	2
P0248	Ctrl	2018-03-02	29	17.8	0.5	9.4	1.1	16.9	4	9.6	2.4		28
P0248	Ctrl	2018-03-06	30	8.5	2.3	13.1	0.4	4.8	3.2	12.7	8.5		29	16.8	0.5	8.2	0.9	16.65	4.05	10.35	3	2
P0248	Ctrl	2018-03-06	30	13.6	2.5	10.4	1	19.8	11.4	10.2	2.9		30	15.275	2.125	10.875	0.875	14.675	5.975	10.475	4.525	4
P0248	Ctrl	2018-03-13	30	16.1	1.5	8.4	0.6	17.5	4.2	8.1	2.6		31	20.4	4.55	22.45	1.6	18.8	9	16.15	8.25	2
P0248	Ctrl	2018-03-13	30	22.9	2.2	11.6	1.5	16.6	5.1	10.9	4.1		32	16.2	1.2	12.6333	0.633333	15.1	8.43333	10.9333	3.26667	3
P0248	Ctrl	2018-03-21	31	21.6	2	20.3	2	20.4	8.4	20	9.9		33	19.3	3.75	10.75	2	16.15	8.5	9.1	3.55	2
P0248	Ctrl	2018-03-21	31	19.2	7.1	24.6	1.2	17.2	9.6	12.3	6.6		34	25.65	0.8	15.35	0.7	19.6	7.85	17.3	5.7	2
P0248	Ctrl	2018-03-27	32	16	0.8	13.8	1.2	13	5.7	10.7	3.9		35	19.725	4.65	6.975	0.75	0.1	0.2125	1.35	0.19	4
P0248	Ctrl	2018-03-27	32	16	1.8	10.8	0.3	21	14.7	9.7	2.9		36	12.35	1.35	9.75	0.55	16.65	7.65	10	4.4	2
P0248	Ctrl	2018-03-27	32	16.6	1	13.3	0.4	11.3	4.9	12.4	3		37
P0248	Ctrl	2018-04-04	33	16	3.4	9.6	1.4	14.5	9	9	3.3		38
P0248	Ctrl	2018-04-04	33	22.6	4.1	11.9	2.6	17.8	8	9.2	3.8		39	18.05	1.35	14.2	1.7	18.95	10.25	13.25	4.4	2
P0248	Ctrl	2018-04-12	34	26.2	0.9	13.7	1	20.1	7.1	18.7	8.4		40	8.53333	0.933333	6.2	0.133333	9.46667	4.73333	8.13333	2.83333	3
P0248	Ctrl	2018-04-12	34	25.1	0.7	17	0.4	19.1	8.6	15.9	3		41
P0248	Ctrl	2018-04-18	35	16.4	7.2	5.9	0.9	0.1	0.18	0.3	0.2
P0248	Ctrl	2018-04-18	35	20.9	5.4	6.6	1.4	0.1	0.25	0.1	0.22
P0248	Ctrl	2018-04-18	35	21.1	1.9	8.2	0.5	0.1	0.19	4.5	0.18
P0248	Ctrl	2018-04-18	35	20.5	4.1	7.2	0.2	0.1	0.23	0.5	0.16
P0248	Ctrl	2018-04-26	36	12.5	1.2	8	0.3	16.4	9.9	8.1	1.7
P0248	Ctrl	2018-04-26	36	12.2	1.5	11.5	0.8	16.9	5.4	11.9	7.1
P0248	Ctrl	2018-05-15	39	19.5	1.1	15.9	1.4	18.1	7.2	15.2	5.3
P0248	Ctrl	2018-05-15	39	16.6	1.6	12.5	2	19.8	13.3	11.3	3.5
P0248	Ctrl	2018-05-24	40	8.2	0.3	7.7	0.2	11.3	5.2	9.6	3.9
P0248	Ctrl	2018-05-24	40	9.1	1.6	5.7	0.1	7.6	3.9	7.5	2.8
P0248	Ctrl	2018-05-24	40	8.3	0.9	5.2	0.1	9.5	5.1	7.3	1.8
P0571	Ctrl	2017-12-18	17	20.8	4.5	12.5	0.9	16.6	4.4	17.4	5.9		P0571	intra kidney	SD intra kidney	intra panc	SD intra panc	total kidney	SD total kidney	total panc	SD total panc	nb
P0571	Ctrl	2017-12-18	17	20.5	1.6	17.3	4	13.7	6.5	22.1	23.4		17	20.65	3.05	14.9	2.45	15.15	5.45	19.75	14.65	2
P0571	Ctrl	2017-12-22	18	15.2	1.3	8	1.5	9.1	4.4	10.4	5.2		18	17.6	1.35	8.95	1.95	9.4	5.65	10.05	5.1	2
P0571	Ctrl	2017-12-22	18	20	1.4	9.9	2.4	9.7	6.9	9.7	5		19
P0571	Ctrl	2018-01-19	21	14.5	2.4	10.7	0.9	7.3	3	11.4	7.3		20
P0571	Ctrl	2018-01-19	21	15.7	2	9.4	0.4	9.8	3.7	11.8	2		21	15.1	2.2	10.05	0.65	8.55	3.35	11.6	4.65	2
P0571	Ctrl	2018-01-22	22	20.9	2.7	10.1	0.9	11.4	5	16.4	5.3		22	15.25	2.15	9.25	0.8	8.7	4.25	13	5.1	2
P0571	Ctrl	2018-01-22	22	9.6	1.6	8.4	0.7	6	3.5	9.6	4.9		23
P0571	Ctrl	2018-02-14	25	11.4	0.9	7.7	0.3	6.1	3.5	9.9	3		24
P0571	Ctrl	2018-02-14	25	15.3	2.9	7.5	0.6	8.6	5.2	12	4.8		25	13.35	1.9	7.6	0.45	7.35	4.35	10.95	3.9	2
P0571	Ctrl	2018-02-16	26	19.4	1.5	15.1	3.2	12.9	5.9	15.3	4.6		26	18.35	1.85	12.5	2.15	13.85	5.4	13.05	4.2	2
P0571	Ctrl	2018-02-16	26	17.3	2.2	9.9	1.1	14.8	4.9	10.8	3.8		27
P0571	Ctrl	2018-03-02	28	30.7	11.8	6.5	1	28.4	15.8	9.9	6.4		28	25.75	10.65	7	0.75	27.2	14.7	9.25	4.35	2
P0571	Ctrl	2018-03-02	28	20.8	9.5	7.5	0.5	26	13.6	8.6	2.3		29	14.9833	1.45	9.65	1.86667	13.5167	5.6	11.35	4.56667	6
P0571	Ctrl	2018-03-06	29	7.3	1.1	5	0.7	8.5	4.1	7.1	2.2		30	16.6667	0.9	16.8	1.1	14.3667	5.76667	15.7333	5.3	3
P0571	Ctrl	2018-03-06	29	14.1	1.7	11.3	2	9.5	6.2	11.8	2.9		31	15.75	1.3	7.4	0.4	17.25	7.9	11.95	6.2	2
P0571	Ctrl	2018-03-09	29	15.1	0.4	10.2	1.9	15.9	4.8	13.6	3.9		32	14.0667	2.03333	15.1667	2.6	11.8667	6.63333	14.1333	4.96667	3
P0571	Ctrl	2018-03-09	29	19.3	1.2	17.9	4.2	16	4.7	12.5	4.4		33	16.6667	3.26667	7.7	1.2	16.65	16.25	10.65	4.4	2 ou 3
P0571	Ctrl	2018-03-13	29	20.7	2.8	6.1	0.8	16.2	7.5	13.2	8.5		34	15.2333	1.83333	19.5667	1.4	13.5	6.16667	15.7	6.96667	3
P0571	Ctrl	2018-03-13	29	13.4	1.5	7.4	1.6	15	6.3	9.9	5.5		35
P0571	Ctrl	2018-03-19	30	19.3	1.3	19.6	1.5	18.4	5.4	21.4	4.8		36	14	2.9	7.33333	0.666667	12.9667	7.13333	9.53333	4.2	3
P0571	Ctrl	2018-03-19	30	17.7	0.8	21.5	0.4	13.3	7.8	14.7	5.9		37
P0571	Ctrl	2018-03-19	30	13	0.6	9.3	1.4	11.4	4.1	11.1	5.2		38	15.4	4.5	18.05	0.75	16.45	12.4	14.15	4.1	2
P0571	Ctrl	2018-03-27	31	17.8	1.9	8.5	0.3	19.3	8	13.1	4.9		39	8.5	1.1	9.7	0.95	10.5	6.8	11.5	3.9	2
P0571	Ctrl	2018-03-27	31	13.7	0.7	6.3	0.5	15.2	7.8	10.8	7.5		40
P0571	Ctrl	2018-04-04	32	15.7	1.7	13.6	1.7	12.8	8	12.2	3.9		41
P0571	Ctrl	2018-04-04	32	13.1	2.5	15	2.8	12	6.1	13	4.6
P0571	Ctrl	2018-04-04	32	13.4	1.9	16.9	3.3	10.8	5.8	17.2	6.4
P0571	Ctrl	2018-04-12	33	23.8	3.7	8.9	0.6	23.8	26.3	8.5	2.4
P0571	Ctrl	2018-04-12	33	16.6	5	6.9	0.8	9.5	6.2	12.8	6.4		P0244	intra kidney	SD intra kidney	intra panc	SD intra panc	total kidney	SD total kidney	total panc	SD total panc	nb
P0571	Ctrl	2018-04-12	33	9.6	1.1	7.3	2.2						17	20.25	3.1	10.8	0.75	16.55	15.75	13.2	3.5	2
P0571	Ctrl	2018-04-18	34	13.9	2.8	22.9	0.7	11.1	5.5	19.4	11.5		18	17.65	0.95	9.75	1.25	10.6	4.7	12.25	3.35	2
P0571	Ctrl	2018-04-18	34	20.1	1.5	21.4	2.1	17.8	7.3	16.1	6.7		19	20.25	2.5	11.25	1.85	18.05	13.35	14.6	6.55	2
P0571	Ctrl	2018-04-18	34	11.7	1.2	14.4	1.4	11.6	5.7	11.6	2.7		20
P0571	Ctrl	2018-04-26	36	16.8	3	9.3	0.7	12.2	8.1	9.4	4.5		21
P0571	Ctrl	2018-04-26	36	9.8	1	5.3	0.3	9.5	5.9	9.6	4		22	13.85	11.7	11.2	0.85	6.45	3.9	12.7	5.35	2
P0571	Ctrl	2018-04-26	36	15.4	4.7	7.4	1	17.2	7.4	9.6	4.1		23	19.45	5.55	9.5	1.1	10.45	5.45	11.25	4.95	2
P0571	Ctrl	2018-05-15	38	20.9	1.3	14.4	0.5	17	9.7	13.8	3		24
P0571	Ctrl	2018-05-15	38	9.9	7.7	21.7	1	15.9	15.1	14.5	5.2		25
P0571	Ctrl	2018-05-24	39	6.2	0.8	8.8	0.9	9.8	7.4	11.3	4.4		26
P0571	Ctrl	2018-05-24	39	10.8	1.4	10.6	1	11.2	6.2	11.7	3.4		27
P0244	Ctrl	2017-12-15	17	20.4	3.2	13.2	0.9	14.3	13.5	15	3.5		28
P0244	Ctrl	2017-12-15	17	20.1	3	8.4	0.6	18.8	18	11.4	3.5		29
P0244	Ctrl	2017-12-18	18	18.6	1.2	7.4	0.8	10.7	5.2	10.1	3.2		30
P0244	Ctrl	2017-12-18	18	16.7	0.7	12.1	1.7	10.5	4.2	14.4	3.5		31
P0244	Ctrl	2017-12-22	19	20.3	2.1	13.3	2.5	26.4	20.7	17	8.8		32
P0244	Ctrl	2017-12-22	19	20.2	2.9	9.2	1.2	9.7	6	12.2	4.3		33
P0244	Ctrl	2018-01-19	22	17.4	17.5	11.8	0.6	5.8	3.1	13	6.4		34
P0244	Ctrl	2018-01-19	22	10.3	5.9	10.6	1.1	7.1	4.7	12.4	4.3		35
P0244	Ctrl	2018-01-22	23	18.6	2.8	12.9	1.4	10	4.9	12.1	3.9		36
P0244	Ctrl	2018-01-22	23	20.3	8.3	6.1	0.8	10.9	6	10.4	6		37
													38
													39
													40
													41

## Sheet: Summary Ctrl
		H0809									H0831									H0833									H0890									H0891									P0248
		intra kidney	SD intra kidney	intra panc	SD intra panc	total kidney	SD total kidney	total panc	SD total panc	nb	intra kidney	SD intra kidney	intra panc	SD intra panc	total kidney	SD total kidney	total panc	SD total panc	nb	intra kidney	SD intra kidney	intra panc	SD intra panc	total kidney	SD total kidney	total panc	SD total panc	nb	intra kidney	SD intra kidney	intra panc	SD intra panc	total kidney	SD total kidney	total panc	SD total panc	nb	intra kidney	SD intra kidney	intra panc	SD intra panc	total kidney	SD total kidney	total panc	SD total panc	nb	intra kidney	SD intra kidney	intra panc
	17																												17.3	0.85	16.8	2.45	13.65	6	19.45	8.15	2	22.975	3.1	8.9	0.875	22.75	14.425	10.9	4.7	4	20.55	4.95	18.4
	18	27.475	4.475	8.675	0.65	26.4	10.35	10.375	4.35	4	23.5857	3.62857	8.65714	0.771429	24.5714	11.5286	9.41429	4.14286	7	23.025	1.65	9.05	0.75	19.8	9.45	9.75	3.75	4																			19.6	3.4	17.1
	19										17.5	5.08333	8.43333	0.833333	22.9	16.2	13.3	7.68333	6	10.4	0.6	8.9	0.3	9.2	3.7	7.9	2.3	1																			20.4	3.3	7.85
	20	12.05	1.9	7.4	0.7	10.85	6.1	9.45	3.75	2																			17.9667	3.56667	6.3	0.7	17.4667	8.26667	8.23333	3.93333	3	13.7333	0.666667	10.9	0.733333	15.8667	6.43333	14.8667	5.13333	3
	21
	22	21.1667	8.11667	14.5833	2.18333	25.6	19.6	13.5167	6	6	15.2667	2.63333	17.1333	2.15	13.0667	6.56667	17.8333	4.3	6	14.1333	1.13333	13.3667	1.7	10.175	5.125	12.125	6.05	3 ou 4	19.6667	1.63333	17.8333	0.7	15.8667	6.03333	16.4	3.4	3	12.3667	1.73333	10.8	0.5	11.2333	5.4	10.7333	3.26667	3
	23																																														19.4	2.8	10.95
	24
	25	15.9571	1.01429	6.15714	0.328571	16.3857	6	7.77143	3.92857	7	16.8	2.45	10.65	1.175	24.74	15	12.4	3.88	4 ou 5	14.3	0.475	12.35	0.95	16.575	4.95	15.05	10.55	4	7.75	0.825	7.05	0.375	8.575	4.075	8.325	3.35	4	20.15	1.35	12.85	0.4	23.7	14.8	14.8	4.35	2
	26																																														18.25	2.4	9.25
	27																																														16.2	2.3	7.85
	28										19.2	1.16667	11.3667	0.666667	20.725	7.575	11.875	3	3 ou 4	25.5667	4.4	14.3333	1.53333	27.2667	12.5	20.2333	7	3
	29	21.2667	4	6.66667	0.366667	19	13.3	8.66667	5.1	3	19.24	2.74	12.14	1.92	25.24	16.14	15.26	6.04	5																												16.8	0.5	8.2
	30																												17.7333	2	13.7	0.866667	14.9333	8.93333	13.2	4.83333	3	15.0333	1.93333	9.06667	0.666667	14.2333	8.1	11	3.83333	3	15.275	2.125	10.875
	31																												11.7667	1.16667	6.83333	0.533333	11.7	4.86667	10.1667	5.03333	3	26.7	2.03333	9.8	1	19.8667	10.7667	13.2333	6.03333	3	20.4	4.55	22.45
	32	11.2333	1.86667	8.66667	0.933333	12.7333	7.3	13.3667	6.16667	3	19.5333	1.76667	8.23333	0.833333	11.1667	6.73333	13.0333	5.6	3	16.1	2.33333	20.9	1.46667	20.3	11.325	18.8	5.6	3 ou 4																			16.2	1.2	12.6333
	33										16.6	1.525	11.325	0.825	9.7	5.4	14.225	5.95	4	11.425	3.025	8.1	0.375	10.625	6.2	8.075	3.375	4	8.1	1.83333	9.2	1.43333	7.26667	5.63333	9.76667	2.2	3	18.0333	5.76667	17.4	1.66667	22.9	12.8333	19.2667	5.8	3	19.3	3.75	10.75
	34																																														25.65	0.8	15.35
	35	28.8333	3.53333	18.5667	1.4	25.0333	12.6333	16.9667	6.46667	3	12.5	1.7	7.6	0.633333	7.86667	4.96667	9.2	3.93333	3	12	1.46667	8.06667	1.06667	13.3333	8.1	11.8667	4.23333	3	21.05	0.9	5.9	0.2	19.0333	5.73333	9.3	5.03333	2 ou 3	22.9	1.6	8.4	1.8	19.2333	7.56667	9.7	6.66667	2 ou 3	19.725	4.65	6.975
	36																																														12.35	1.35	9.75
	37																																					20.0667	2.03333	11.8667	0.7	18.1667	6.93333	16.0333	4.93333	3
	38																												17	3.6	10.9333	0.566667	11.65	6.525	11.45	5.175	3 ou 4
	39	19.45	1.25	12.5	0.55	17.8	9.7	13.6	4.9	2	25.7	3.25	14.95	1.35	21.05	14.425	19.725	9.225	4	16.2	3.375	17.725	1.375	17.5	15.325	20.275	8.4	4																			18.05	1.35	14.2
	40																																														8.53333	0.933333	6.2
	41	17.5	2.9	10.4333	1.2	19	8.33333	13.6667	4.46667	3	13.9667	3.06667	14.3	1.1	11.4333	4.86667	16.3333	7.83333	3
	MEAN	19.4369	3.22844	10.4054	0.923545	19.2003	10.3685	11.9311	5.01429		18.172	2.63729	11.3444	1.11437	17.4963	9.94563	13.8727	5.5989		15.9056	2.05093	12.5324	1.05741	16.0861	8.51944	13.7861	5.69537		15.3704	1.81944	10.5056	0.869444	13.3491	6.22963	11.8102	4.56759		19.1065	2.2463	11.1093	0.926852	18.6611	9.69537	13.3926	4.96852		17.9177	2.5224	11.799
		intra kidney	SD intra kidney	intra panc	SD intra panc	totall kidney	SD total kidney	total pancreas	SD total panc					name of the Ctrl mice	H0809		nb= corresponds to the number of measures per time points _ means of these values are reported above (data with gray scale were excluded)
	H0809	19.4369	3.22844	10.4054	0.923545	19.2003	10.3685	11.9311	5.01429						H0831
	H0831	18.172	2.63729	11.3444	1.11437	17.4963	9.94563	13.8727	5.5989						H0833
	H0833	15.9056	2.05093	12.5324	1.05741	16.0861	8.51944	13.7861	5.69537						H0890
	H0890	15.3704	1.81944	10.5056	0.869444	13.3491	6.22963	11.8102	4.56759						H0891
	H0891	19.1065	2.2463	11.1093	0.926852	18.6611	9.69537	13.3926	4.96852						P0248
	P0248	17.9177	2.5224	11.799	1.11823	14.4776	6.77214	11.4714	4.29469						P0571
	P0571	16.0823	2.65208	11.351	1.25833	13.5792	7.3625	12.6469	5.40938						P0244
	P0244	18.29	4.76	10.5	1.16	12.42	8.63	12.8	4.74
	mean	17.5352	2.73961	11.1934	1.05352	15.6587	8.4404	12.7139	5.03609
		H0809	H0831	H0833	H0890	H0891	P0248	P0571	P0244	Mean
	17				19.45	10.9	17.1	19.75	13.2	16.08
	18	10.375	9.41429	9.75			20	10.05	12.25	11.9732
	19		13.3	7.9			10.1		14.6	11.475	-10
	20	9.45			8.23333	14.8667				10.85	-9
	21							11.6		11.6	-8
	22	13.5167	17.8333	12.125	16.4	10.7333		13	12.7	13.7583	-7
	23						9.45		11.25	10.35	-6
	24										-5
	25	7.77143	12.4	15.05	8.325	14.8		10.95		11.5494	-4
	26						10.45	13.05		11.75	-3
	27						9.4			9.4	-2
	28		11.875	20.2333				9.25		13.7861	-1
	29	8.66667	15.26				10.35	11.35		11.4067	0
	30				13.2	11	10.475	15.7333		12.6021	1
	31				10.1667	13.2333	16.15	11.95		12.875	2
	32	13.3667	13.0333	18.8			10.9333	14.1333		14.0533
	33		14.225	8.075	9.76667	19.2667	9.1	10.65		11.8472
	34						17.3	15.7		16.5
	35	16.9667	9.2	11.8667	9.3	9.7	1.35			9.73056
	36						10	9.53333		9.76667
	37					16.0333				16.0333
	38				11.45			14.15		12.8
	39	13.6	19.725	20.275			13.25	11.5		15.67
	40						8.13333			8.13333
	41	13.6667	16.3333							15
[truncated: 24 more columns]
